# Supplementary material for: IL-6-Driven pSTAT1 Response Is Linked to T Cell Features Implicated in Early Immune Dysregulation
Source: Front Immunol. 2022 Jul 13;13:935394. doi: 10.3389/fimmu.2022.935394 (PMC9327741; doi:10.3389/fimmu.2022.935394)
Supplement: Supplementary file 2 [file Table_1.xlsx]

## Sheet: Table S1 Cohort
Supplementary Table 1. Subject Demographics and assays performed for each subject
Subject	Sex	Age at draw (years)	Race	Ethnicity Hispanic/Latino	IL6R rs2228145	PTPN2 rs1893217	PTPN22 1858	Figure 1	Figure 2	Figure 3	Figure 4 A, B and D	Figure 4C	Figure 6A-C	Figure 6D-F
1	Female	20	Asian	No	A/A	T/T	C/C	x		x				x
2	Female	22	White, Caucasian	No	A/A	T/T	C/C	x		x	x			x
3	Female	33	White, Caucasian	No	A/A	T/T	C/C	x		x				x
4	Female	63	White, Caucasian	No	A/A	T/T	C/C	x		x	x			x
5	Male	27	White, Caucasian	Yes	A/A	T/T	C/C	x		x				x
6	Male	27	White, Caucasian	No	A/A	T/T	C/C	x		x				x
7	Male	36	Asian	No	A/A	T/T	C/C	x		x				x
8	Male	61	White, Caucasian	No	A/A	T/T	C/C	x		x				x
9	Female	22	White, Caucasian	No	A/A	T/T	C/C	x		x				x
10	Female	31	White, Caucasian	No	A/A	T/T	C/C	x		x				x
11	Female	56	White, Caucasian	No	A/A	T/T	C/C	x		x				x
12	Male	37	White, Caucasian	No	A/A	T/T	C/C	x		x				x
13	Female	31	White, Caucasian	No	A/A	T/T	C/C	x		x	x		x	x
14	Male	20	White, Caucasian	No	A/A	T/T	C/C	x		x			x	x
15	Male	29	White, Caucasian	No	A/A	T/T	C/C	x	x	x			x	x
16	Female	30	White, Caucasian	No	A/A	T/T	C/C		x
17	Female	34	White, Caucasian	No	A/A	T/T	C/C		x		x		x
18	Male	34	White, Caucasian	No	A/A	C/T	T/C		x
19	Male	47	White, Caucasian	No	A/A	T/T	C/C		x		x		x
20	Female	44	White, Caucasian	No	A/A	C/T	T/C		x
21	Female	31	White, Caucasian	No	A/A	T/T	T/C		x
22	Female	34	White, Caucasian/Asian	No	A/A	T/T	C/C		x		x
23	Male	35	White, Caucasian	No	A/A	C/T	C/C		x
24	Male	43	White, Caucasian	No	A/A	T/T	C/C		x				x
25	Female	24	White, Caucasian	No	A/A	T/T	C/C		x
27	Male	61	White, Caucasian	No	A/A	T/T	C/C		x		x
28	Male	26	White, Caucasian	No	A/A	T/T	T/C		x
29	Female	30	White, Caucasian	No	A/A	T/T	C/C		x
30	Female	25	White, Caucasian	Yes	A/A	T/T	C/C		x				x
31	Male	23	White, Caucasian	No	A/A	T/T	C/C		x
32	Female	22	Asian	No	C/C	T/T	C/C							x
33	Female	23	White, Caucasian	No	C/C	T/T	C/C							x
34	Female	23	Asian	No	C/C	T/T	C/C							x
35	Female	33	White, Caucasian	No	C/C	T/T	C/C							x
36	Female	43	White, Caucasian	Yes	C/C	T/T	C/C							x
37	Female	61	White, Caucasian	No	C/C	T/T	C/C							x
38	Male	27	White, Caucasian	No	C/C	T/T	C/C							x
39	Male	27	White, Caucasian	No	C/C	T/T	C/C							x
40	Male	33	White, Caucasian	No	C/C	T/T	C/C							x
41	Male	36	Asian	Yes	C/C	T/T	C/C							x
42	Male	60	White, Caucasian	Yes	C/C	T/T	C/C							x
43	Female	24	White, Caucasian	No	C/C	T/T	C/C							x
44	Female	31	White, Caucasian	No	C/C	T/T	C/C							x
45	Female	59	White, Caucasian	No	C/C	T/T	C/C							x
46	Male	37	White, Caucasian	No	C/C	T/T	C/C							x
47	Male	51	White, Caucasian	No	A/A	T/T	C/C				x		x
48	Female	20	White, Caucasian	No	C/C	T/T	C/C						x
49	Female	19	White, Caucasian	No	A/A	T/T	C/C				x		x
50	Male	23	White, Caucasian	No	C/C	T/T	C/C						x	x
51	Female	27	White, Caucasian	No	C/C	T/T	C/C						x
52	Female	22	White, Caucasian	No	C/C	T/T	C/C						x
53	Female	24	White, Caucasian	Yes	A/A	T/T	C/C				x		x
54	Female	24	White, Caucasian	No	C/C	T/T	C/C						x
55	Male	48	White, Caucasian	No	C/C	T/T	C/C						x
56	Male	27	Asian	No	C/A	T/T	C/C					x
57	Male	21	White, Caucasian	No	A/A	C/T	C/C					x
58	Female	46	White, Caucasian	No	C/A	T/T	C/C					x
59	Male	56	Asian	No	C/A	T/T	C/C					x
60	Male	81	White, Caucasian	No	A/A	T/T	C/C					x
61	Female	28	White, Caucasian	No	C/A	T/T	C/C					x
62	Female	31	Asian	No	A/A	C/T	C/C					x
63	Male	23	White, Caucasian	No	A/A	T/T	C/C					x
64	Male	68	White, Caucasian	No	A/A	T/T	C/C					x
65	Male	44	Black, Acrifacn American	No	A/A	T/T	C/C					x
66	Male	43	White, Caucasian	No	C/A	C/T	C/C					x
67	Female	62	White, Caucasian	No	C/A	T/T	C/C					x
68	Male	44	White, Caucasian	No	C/A	C/T	C/C					x
69	Male	29	White, Caucasian	No	C/A	T/T	C/C					x
70	Female	35	White, Caucasian	No	A/A	T/T	T/C					x
71	Female	30	Asian	No	C/A	T/T	C/C					x

## Sheet: Table S2 Abs
Supplementary Table 2. Flow cytometry antibodies
Flow cytometry panels	Target	Format	Clone	Vendor
IL-6 stimulation: Cell surface markers	CD3	AF700	SK7	BioLegend
	CD3	PerCP	UCHT1	BioLegend
	CD4	BV510	SK3	BioLegend
	CD45RA	BUV395, BUV737, AF700	HI100	BD Biosciences
	FAS	BV421, BV650	DX2	BioLegend
	CD27	PE-Cy7	M-T271	BD Biosciences
	CCR7	FITC	150503	BD Biosciences
	CD62L	BV510, BV785	DREG-56	BioLegend
	CD25	BV711	M-A251	BioLegend
	CD25	APC, FITC	M-A251	BD Biosciences
	CD127	BV605	A019D5	BioLegend
	CXCR3	AF647, BV605	G025H7	BioLegend
	CCR6	BV650	G034E3	BioLegend
	CXCR5	PE-Cy7, Biotin	J252D4	BioLegend
	CCR4	PE/Dazzle594	L291H4	BioLegend
	LDLR	BB700	C7	BD Biosciences
	IL-6R	PE, Biotin	UV4	BioLegend
	gp130	APC	2E1B02	BioLegend
	CD38	PerCP-Cy5.5	HIT-2	BioLegend
	FasL	PE	NOK-1	BioLegend
	PD-1	BUV737	EH12.1	BD Biosciences
	TIGIT	PE-eFluor610	MBSA43	Invitrogen/Thermo Fisher Scientific
	LAG-3	BV650	11C3C65	BioLegend
	CD39	BV711	TU66	BD Biosciences
	ICOS	BUV395	C398.4A	BD Biosciences
IL-6 stimulation: Transcription Factors	BCL6	PE-Cy7	K112-91	BD Biosciences
	TBET	BV711	4B10	BioLegend
	RORγT	AF647	Q21-559	BD Biosciences
	BATF	PE	9B5A13	BioLegend
	IKAROS	BV421	16B5C71	BioLegend
	FOXP3	AF488	206D	BioLegend
IL-6 stimulation (+/-) : STAT phosphorylation or total STAT	CD62L	BV510, BV785	DREG-56	BioLegend
	CCR6	BV421	G034E3	BioLegend
	CXCR5	BB700	RF8B2	BD Biosciences
	CXCR3	AF647	G025H7	BioLegend
	CD3	BV605	SK7	BioLegend
	CD4	BV650	SK3	BioLegend
	CD45RA	BUV737	HI100	BD Biosciences
	CD27	BUV395	L128	BD Biosciences
	CD25	PE/Dazzle594	M-A251	BioLegend
	pSTAT3-Y705	PE	4/P-STAT3	BD Biosciences
	pSTAT1-Y701	AF488	4a	BD Biosciences
	STAT3	APC	M59-50	BD Biosciences
	STAT1	PE	1/Stat1	BD Biosciences
FAS agonist treatment	CD4	PerCP	RPA-T4	BioLegend
	CD45RA	PE-Cy7	HI100	BioLegend
	CD62L	BV510	DREG-56	BioLegend
	CD3	BV605	SK7	BioLegend
	IL-6R	PE	UV4	BioLegend
	CD27	BUV395	L128	BD Biosciences
	CD25	PE/Dazzle594	M-A251	BioLegend
	Caspase-3	AF647	C92-605	BD Biosciences
RNA-sequencing	CD3	PerCP-Cy5.5	UCHT1	BioLegend
	CD4	BV650	SK3	BD Biosciences
	CD8	BUV395	RPA-T8	BD Biosciences
	CD45RA	PE-Cy7	HI100	BioLegend
	CD45RO	AF700	UCHL1	BioLegend

## Sheet: Table S3 Age&Sex
Supplementary Table 3: Impact of age and sex on pSTAT response
Impact of age on pSTAT response
Simple linear regression analysis % pSTAT versus age
CD4+	% pSTAT1 vs age	% pSTAT3 vs age
naïve	r2=0.285; p=0.04	r2=0.0064; p=0.777
memory	r2=0.118; p=0.210	r2=0.00082; p=0.919
Impact of sex on pSTAT response
	Mann-Whitney %pSTAT1 female vs male	Mann-Whitney %pSTAT3 female vs male
CD4+ naive	p=0.143	p=0.955
CD4+ memory	p= 0.07	p=0.536

## Sheet: Table S4 UP by IL-6
Supplementary Table 4. Genes up-regulated in response to IL-6
SHARED:CD4+ naïve, CD4+ memory & CD8+ naive (n=27)	SHARED: CD4+ naïve & CD4+ memory (n=12)	SHARED: CD4+ naïve & CD8+ naive (n=63)	SHARED: CD4+ memory & CD8+ naive (n=5)	UNIQUE: CD4+ naïve (n=86)	UNIQUE: CD4+ memory (n=26)	UNIQUE: CD8+ naïve (n=88)
AFF1	ADTRP	AIMP2	PPP1R3B	ACSL5	ADAM19	ACACA
ATP2B4	ANK3	ALKBH2	SOCS3	ALDH1B1	CATSPERB	AHCY
BATF	APOL1	APOO	SREBF2	ALG3	CDK1	AK4
BATF3	CISH	ATIC	TYMP	ARID5B	CLIP2	AKAP1
DCTPP1	DDIT4	BOP1	VAV1	C12orf66	DLK2	ALG8
ETV6	LDLR	BYSL		C17orf62	FSD1L	BCL6
EXOSC5	PIM2	BZW2		C4orf36	FURIN	BCS1L
F5	PLSCR1	C10orf2		C8orf33	GPR19	C5orf30
FAAH2	PRG4	C20orf27		C9orf3	GREM2	CAD
FAM184A	SFMBT2	CAMKK1		CD320	IL2RB	CAMKK2
GPRIN3	TNIP3	CECR5		CD3EAP	KIAA0040	CD274
IKZF1	ZNF101	CHD7		CDK4	NOL10	CENPV
JAK3		COPRS		CMPK2	OSM	CLIP1
KDSR		CTPS1		CMTM8	PHTF1	CLUAP1
MTHFD2		DHODH		COA7	PPIL1	CLUH
MYC		DKC1		CRACR2A	RBKS	COLGALT1
NME1		DPH2		CRIP2	RFC2	CTU2
NUCB1		EBNA1BP2		CYB561	RNF213	CYP2J2
PAICS		EBPL		DDX21	RP11-211G3.2	DHX33
PLGRKT		FARSB		DIEXF	SGK1	DLEU1
SBNO2		FKBP11		DNPEP	SLC26A11	DPH6
SOD2		GART		DTNBP1	SLC39A10	DTX3L
SPATS2L		GPATCH4		DUSP23	SOCS1	ECE2
STOM		HK2		EIF4EBP1	STAT3	EEF2KMT
TAF4B		IARS		ENO1	TPST2	EIF4EBP3
TRIM22		IFRD2		EPC2	ZNF300	ERI3
ZNRF1		ITK		FAM160B2		FABP5
		MAT2A		FAM210A		FAM213A
		MCRIP2		FRMD4B		FAM89A
		METTL1		FXN		FLI1
		MRPL24		GAR1		GCK
		MTHFD1		GCSH		GGCT
		MTHFD1L		GNAQ		GPI
		NLN		GRK5		HMBS
		NME2		GSDMD		HSF5
		NOLC1		HIF1A		KIF5C
		PDK1		HPRT1		KLHL8
		PEMT		HYAL2		MAPKAPK3
		PIK3C2B		IFI16		MDN1
		PNPT1		IFI35		MECR
		POLD2		IL2RA		MINA
		POLR1B		INPP4B		MSTO1
		POLR3H		LAG3		MTFR2
		PPAT		LGALS8		MTRNR2L3
		PRDX4		LPIN1		NAT14
		PRMT3		LY96		NOL6
		PUS7		LYAR		NOTCH1
		RBFA		LYRM4		NPM3
		RNF144A		MMAB		NRIP2
		RNF157		MRTO4		OAF
		RPP40		NARF		PES1
		RRS1		NAT10		PFKFB3
		RSAD2		NDST2		PIGW
		SLC29A1		NHP2		PLXNB2
		SMKR1		NIFK		POLR3G
		SRM		NLE1		PPAN
		STK3		NOP16		PPARGC1B
		SYNE2		NR2F6		PPM1M
		TMEM173		NTPCR		PRDM15
		TTLL12		PAK1IP1		PUS1
		UBXN8		PDCD11		RASGRP3
		WDR12		PHF11		RCC2
		WDR3		PLD6		RCN1
				PPA1		REG4
				PPP1R14B		RPP25
				PPP1R18		RRP1
				PTRH2		RRP9
				PUM3		RUVBL1
				PYCR1		SETD1A
				RPF2		SFXN4
				SCO2		SHMT2
				SECTM1		SLC16A1
				SIGMAR1		SLC19A1
				SLC39A4		SLC25A44
				SLC9B2		SLC27A5
				SREBF1		SLC38A5
				TARS		SYNGR3
				TIMM9		TCAF2
				TM9SF3		TCOF1
				TMA16		TOP1MT
				TRIB2		TP53
				UCK2		TRAP1
				WDR43		TRMT1
				WDYHV1		TSEN2
				YIF1A		TSR1
				ZDHHC9		USP27X
						VARS
						ZNF239

## Sheet: Table S5 DOWN by IL-6 
Supplementary Table 5. Genes down-regulated in response to IL-6
SHARED:CD4+ naïve, CD4+ memory & CD8+ naive (n=3)	SHARED: CD4+ naïve & CD4+ memory (n=2)	SHARED: CD4+ naïve & CD8+ naive (n=11)	SHARED: CD4+ memory & CD8+ naive (n=1)	UNIQUE: CD4+ naïve (n=63)	UNIQUE: CD4+ memory (n=8)	UNIQUE: CD8+ naïve (n=54)
CALD1	BEX3	ALOX5AP	HIST1H4E	ACTN1	BCL2A1	ABCG1
IL23A	LRMP	ANXA6		ANKRD44	FAM122C	ACADSB
LY9		AQP3		ARG2	FRMD4A	ACHE
		BTBD11		ATXN7L1	GABPB2	ALDH7A1
		C10orf54		BTBD9	KIAA0513	ARHGAP19
		CD79A		C12orf75	NMB	ARMCX5
		CD82		C1orf162	SMIM1	AVPI1
		KLF3		CCDC173	UMAD1	C19orf47
		SLAMF1		CCDC57		CASC5
		SMIM14		CHD3		CCNE1
		WNT7A		CTDSP1		CDHR3
				DPEP2		CENPF
				EPHX2		CLIC4
				FBF1		DISC1
				FCER1G		DOK2
				FMNL1		FER
				FXYD7		FHL2
				GABARAPL1		FOXN3
				GLIPR2		GKAP1
				GNA11		GPAT3
				HEG1		HIP1
				HIST1H4F		HIST1H1B
				HVCN1		HIST1H2BN
				IGFLR1		KCNAB1
				IRS2		KRT2
				ITGB7		LIMA1
				JAML		LIX1L
				KCNMB4		LRRC2
				KRT73		MAP1A
				LYST		MAPK13
				MPP7		MBNL2
				MYPOP		MIB1
				NCOA2		MIER3
				NKD1		NAGS
				PER1		NEK2
				PGM2L1		OSBPL11
				PLAUR		PBXIP1
				PLEC		PERP
				RAB8B		PHLDA1
				REL		PLEKHB1
				RXRA		PRCP
				SALL2		PTPRJ
				SH3KBP1		RASAL1
				SKAP1		SH2D3C
				SLC15A3		SIRPG
				SLC25A23		SLC26A11
				SLC35G3		SNED1
				SPTBN1		TMEM45B
				SRGAP2C		TMEM55A
				SYAP1		TP53INP2
				SYCP2		TRAF3IP2
				SYTL3		TSPAN2
				TBL1X		ZNF784
				TCEAL9		ZSCAN31
				TGFBR3
				TMBIM1
				TMEM106A
				TMEM81
				TNFAIP3
				TNFRSF1B
				TPP1
				UTRN
				ZNF704

## Sheet: Table S6
Supplementary Table 6. CD4 memory vs CD4 naïve (higher in CD4 memory)
Gene Set Name	# Genes in Gene Set (K)	# Genes in Overlap (k)	k/K	p-value	FDR q-value
GOBP_REGULATION_OF_INTRACELLULAR_SIGNAL_TRANSDUCTION	1725	60	0.0348	2.75e-15	2.11e-11
GOBP_BIOLOGICAL_ADHESION	1515	55	0.0363	7.78e-15	2.98e-11
GOBP_POSITIVE_REGULATION_OF_MOLECULAR_FUNCTION	1523	54	0.0355	3.62e-14	9.25e-11
GOBP_REGULATION_OF_CELL_ADHESION	762	37	0.0486	5.55e-14	1.06e-10
GOBP_CELLULAR_RESPONSE_TO_STRESS	1869	59	0.0316	3.03e-13	4.64e-10
GOBP_REGULATION_OF_CELL_DIFFERENTIATION	1565	53	0.0339	3.83e-13	4.88e-10
GOBP_REGULATION_OF_HYDROLASE_ACTIVITY	1009	41	0.0406	7.73e-13	8.46e-10
GOBP_POSITIVE_REGULATION_OF_SIGNALING	1713	55	0.0321	1.09e-12	1.04e-09
GOBP_POSITIVE_REGULATION_OF_CATALYTIC_ACTIVITY	1139	42	0.0369	9.01e-12	7.67e-09
GOBP_POSITIVE_REGULATION_OF_CELL_ADHESION	446	25	0.0561	3.74e-11	2.86e-08
GOBP_VESICLE_MEDIATED_TRANSPORT	1575	49	0.0311	6.19e-11	4.31e-08
GOBP_INTRACELLULAR_TRANSPORT	1546	48	0.031	1.06e-10	6.74e-08
GOBP_PROGRAMMED_CELL_DEATH	1950	55	0.0282	1.48e-10	8.73e-08
GOBP_POSITIVE_REGULATION_OF_CELL_DIFFERENTIATION	867	34	0.0392	1.93e-10	1.06e-07
GOBP_REGULATION_OF_TRANSPORT	1749	51	0.0292	2.36e-10	1.19e-07
GOBP_POSITIVE_REGULATION_OF_DEVELOPMENTAL_PROCESS	1320	43	0.0326	2.48e-10	1.19e-07
GOBP_NITROGEN_COMPOUND_TRANSPORT	1993	55	0.0276	3.28e-10	1.48e-07
GOBP_POSITIVE_REGULATION_OF_HYDROLASE_ACTIVITY	579	27	0.0466	3.76e-10	1.6e-07
GOBP_PROTEOLYSIS	1790	51	0.0285	5.23e-10	2.11e-07
GOBP_LOCOMOTION	1921	53	0.0276	7.17e-10	2.75e-07

## Sheet: Table S7
Supplementary Table 7: CD4 naïve vs CD4 memory (higher in CD4 naïve)
Gene Set Name	# Genes in Gene Set (K)	# Genes in Overlap (k)	k/K	p-value	FDR q-value
GOBP_RIBOSOME_BIOGENESIS	303	57	0.1881	2.94e-55	2.25e-51
GOBP_NCRNA_METABOLIC_PROCESS	534	68	0.1273	4.23e-54	1.62e-50
GOBP_NCRNA_PROCESSING	393	60	0.1527	1.73e-52	4.4e-49
GOBP_RRNA_METABOLIC_PROCESS	263	51	0.1939	3.6e-50	6.89e-47
GOBP_RIBONUCLEOPROTEIN_COMPLEX_BIOGENESIS	454	61	0.1344	6.44e-50	9.86e-47
GOBP_RNA_PROCESSING	1392	78	0.056	7.05e-36	9e-33
GOBP_RIBOSOMAL_LARGE_SUBUNIT_BIOGENESIS	72	19	0.2639	3.98e-22	4.36e-19
GOBP_ORGANONITROGEN_COMPOUND_BIOSYNTHETIC_PROCESS	1703	63	0.037	2.02e-19	1.93e-16
GOBP_SMALL_MOLECULE_METABOLIC_PROCESS	1771	61	0.0344	2.4e-17	2.04e-14
GOBP_RNA_MODIFICATION	166	20	0.1205	4.35e-16	3.33e-13
GOBP_MATURATION_OF_LSU_RRNA	28	11	0.3929	1.45e-15	1.01e-12
GOBP_MACROMOLECULE_CATABOLIC_PROCESS	1331	48	0.0361	1.56e-14	9.94e-12
GOBP_CELLULAR_MACROMOLECULE_BIOSYNTHETIC_PROCESS	1557	52	0.0334	2.37e-14	1.4e-11
GOBP_CELLULAR_AMIDE_METABOLIC_PROCESS	1181	43	0.0364	2.95e-13	1.62e-10
GOBP_METHYLATION	377	24	0.0637	8.63e-13	4.4e-10
GOBP_CELLULAR_AMINO_ACID_METABOLIC_PROCESS	286	21	0.0734	1.57e-12	7.54e-10
GOBP_ORGANIC_ACID_METABOLIC_PROCESS	964	37	0.0384	3.24e-12	1.46e-09
GOBP_PEPTIDE_BIOSYNTHETIC_PROCESS	740	32	0.0432	4.76e-12	2.03e-09
GOBP_TRNA_METABOLIC_PROCESS	185	17	0.0919	6.14e-12	2.47e-09
GOBP_RIBOSOMAL_SMALL_SUBUNIT_BIOGENESIS	73	12	0.1644	8.09e-12	3.1e-09

## Sheet: Table S8
Supplementary Table 8: CD4 naïve vs CD8 naïve (higher in CD4 naïve)
Gene Set Name	# Genes in Gene Set (K)	# Genes in Overlap (k)	k/K	p-value	FDR q-value
GOBP_REGULATION_OF_CELL_DIFFERENTIATION	1565	24	0.0153	2.05e-13	1.57e-09
GOBP_NEGATIVE_REGULATION_OF_SIGNALING	1384	20	0.0145	8.11e-11	3.11e-07
GOBP_POSITIVE_REGULATION_OF_MULTICELLULAR_ORGANISMAL_PROCESS	1470	20	0.0136	2.33e-10	5.95e-07
GOBP_NEGATIVE_REGULATION_OF_CELL_DIFFERENTIATION	686	14	0.0204	9.85e-10	1.54e-06
GOBP_NEGATIVE_REGULATION_OF_DEVELOPMENTAL_PROCESS	957	16	0.0167	1e-09	1.54e-06
GOBP_RESPONSE_TO_INTERLEUKIN_1	140	8	0.0571	1.76e-09	2.15e-06
GOBP_NEGATIVE_REGULATION_OF_RESPONSE_TO_STIMULUS	1664	20	0.012	1.97e-09	2.15e-06
GOBP_REGULATION_OF_CELL_POPULATION_PROLIFERATION	1745	20	0.0115	4.41e-09	4.22e-06
GOBP_INFLAMMATORY_RESPONSE	815	14	0.0172	8.76e-09	7.46e-06
GOBP_PHOSPHORYLATION	1855	20	0.0108	1.23e-08	9.4e-06
GOBP_POSITIVE_REGULATION_OF_DEVELOPMENTAL_PROCESS	1320	17	0.0129	1.39e-08	9.69e-06
GOBP_MACROMOLECULE_CATABOLIC_PROCESS	1331	17	0.0128	1.57e-08	1e-05
GOBP_POSITIVE_REGULATION_OF_CELL_DIFFERENTIATION	867	14	0.0161	1.9e-08	1.12e-05
GOBP_REGULATION_OF_INTRACELLULAR_SIGNAL_TRANSDUCTION	1725	19	0.011	2.15e-08	1.18e-05
GOBP_NEGATIVE_REGULATION_OF_TRANSCRIPTION_BY_RNA_POLYMERASE_II	931	14	0.015	4.58e-08	2.34e-05
GOBP_RESPONSE_TO_OXYGEN_CONTAINING_COMPOUND	1653	18	0.0109	6.34e-08	3.04e-05
GOBP_IMMUNE_SYSTEM_DEVELOPMENT	965	14	0.0145	7.11e-08	3.2e-05
GOBP_CELLULAR_RESPONSE_TO_STRESS	1869	19	0.0102	7.59e-08	3.23e-05
GOBP_NEGATIVE_REGULATION_OF_NUCLEOBASE_CONTAINING_COMPOUND_METABOLIC_PROCESS	1495	17	0.0114	8.39e-08	3.31e-05
GOBP_POSITIVE_REGULATION_OF_GENE_EXPRESSION	1147	15	0.0131	8.93e-08	3.31e-05

## Sheet: Table S9
Supplementary Table 9: CD8 naïve vs CD4 naïve (higher in CD8 naïve)
Gene Set Name	# Genes in Gene Set (K)	# Genes in Overlap (k)	k/K	p-value	FDR q-value
GOBP_REGULATION_OF_CELL_ADHESION	762	29	0.0381	2e-15	1.53e-11
GOBP_BIOLOGICAL_ADHESION	1515	37	0.0244	2.15e-13	8.25e-10
GOBP_REGULATION_OF_INTRACELLULAR_SIGNAL_TRANSDUCTION	1725	36	0.0209	4.11e-11	9.23e-08
GOBP_LOCOMOTION	1921	38	0.0198	5.2e-11	9.23e-08
GOBP_REGULATION_OF_TRANSPORT	1749	36	0.0206	6.03e-11	9.23e-08
GOBP_POSITIVE_REGULATION_OF_SIGNALING	1713	35	0.0204	1.4e-10	1.79e-07
GOBP_NEGATIVE_REGULATION_OF_CELL_ADHESION	305	15	0.0492	4.68e-10	5.12e-07
GOBP_CELL_MIGRATION	1556	32	0.0206	8.02e-10	7.43e-07
GOBP_REGULATION_OF_ANATOMICAL_STRUCTURE_MORPHOGENESIS	976	25	0.0256	8.73e-10	7.43e-07
GOBP_PEPTIDYL_AMINO_ACID_MODIFICATION	1278	28	0.0219	2.57e-09	1.97e-06
GOBP_INTRACELLULAR_TRANSPORT	1546	30	0.0194	1.06e-08	7.39e-06
GOBP_CIRCULATORY_SYSTEM_DEVELOPMENT	1199	26	0.0217	1.22e-08	7.8e-06
GOBP_PROGRAMMED_CELL_DEATH	1950	34	0.0174	1.44e-08	8.21e-06
GOBP_LIPID_METABOLIC_PROCESS	1388	28	0.0202	1.51e-08	8.21e-06
GOBP_VESICLE_MEDIATED_TRANSPORT	1575	30	0.019	1.61e-08	8.21e-06
GOBP_SUPRAMOLECULAR_FIBER_ORGANIZATION	769	20	0.026	3.58e-08	1.71e-05
GOBP_REGULATION_OF_GTPASE_ACTIVITY	363	14	0.0386	3.88e-08	1.75e-05
GOBP_NEGATIVE_REGULATION_OF_RESPONSE_TO_STIMULUS	1664	30	0.018	5.39e-08	2.29e-05
GOBP_CELLULAR_MACROMOLECULE_LOCALIZATION	1683	30	0.0178	6.89e-08	2.78e-05
GOBP_REGULATION_OF_CELL_SUBSTRATE_ADHESION	217	11	0.0507	7.5e-08	2.87e-05
